# Supplementary material for: Comparative muscle anatomy of the anuran pelvis and hindlimb in relation to locomotor mode
Source: J Anat. 2024 Aug 9;245(5):751–74. doi: 10.1111/joa.14122 (PMC11470798; doi:10.1111/joa.14122)
Supplement: Supplementary file 2 — Data S2. [file JOA-245-751-s002.xlsx]

## Sheet: Study taxa
Species	Family	Phylogenetic group	Locomotor mode	LM citation	Main habitat type	Subhabitat	Habitat citation	Voxel size (units?)	kV	uA	Filter	Concentration	Length days	Scan source	ARK identifier	Sex	Weight g	Year collected	Limb used (dorsal view)	Resampled	Notes
Alytes obstetricans	Alytidae	Basal	Walker-hopper	Keeffe & Blackburn, 2020	Terrestrial	Montane forest	AmphibiaWeb	0.0258975	160	100		5.5% I2KI	6	L.B.Porro	ark:/87602/m4/604180	F			Left	None	No distal foot muscles or toe bones
Arthroleptis tanneri	Arthroleptidae	Ranoidea	Terrestrial jumper	Dave Blackburn	Terrestrial	Montane forest	IUCN Red List	0.0208886	70	250		1.25% I2KI	~7-14	E.Stanley_CAS-168823	ark:/87602/m4/M25583	M			Both	Halved	No distal foot muscles. Some broken muscles in left thigh, so right thigh is also used.
Ascaphus truei	Ascaphidae	Basal	Walker-hopper	Jorgensen & Reilly, 2013	Riparian	Forest	IUCN Red List	0.019594	100	150		1.25% I2KI	5	E.Stanley_UF-H-80664	ark:/87602/m4/M22469	M		1969	Right	Halved	No distal foot muscles. Goes black half way through.
Barbourula busuangensis	Bombinatoridae	Basal	Swimmer	AmphibiaWeb	Aquatic	Forest	AmphibiaWeb	0.0382371	140	200		1.25% I2KI	~7-14	E.Stanley_ku-kuh-324594	ark:/87602/m4/M72075	F			Left	Halved	No distal foot muscles, some contrasting findings to Prikryl et al. (2009).
Boophis bottae	Mantellidae	Ranoidea	Arboreal jumper	Jorgensen & Reilly, 2013 (B.tephraeomystax)	Arboreal	Rainforest	AmphibiaWeb	0.023097	80	200		1.25% I2KI	~7-14	E.Stanley_ku-kuh-340700	ark:/87602/m4/M70376	Unknown			Right	None	No distal foot muscles
Brachycephalus ephippium	Brachycephalidae	Hyloidea	Walker-hopper	Jorgensen & Reilly, 2013	Terrestrial	Forest	AmphibiaWeb	0.0110744	100	110		1.25% I2KI	3	E.Stanley_MCZ-A-108657	ark:/87602/m4/M70376	F			Left	Quartered
Breviceps poweri	Breviceptidae	Ranoidea	Backwards burrower	Keeffe & Blackburn, 2020	Terrestrial	Savanna grassland	IUCN Red List	0.0210688	100	200		1.25% I2KI	5	E.Stanley_CAS-196532	ark:/87602/m4/M22958	Unknown			Left	Quartered	No distal foot muscles, scan of half a frog
Bufo bufo	Bufonidae	Hyloidea	Burrower - direction not described	iNaturalist	Terrestrial	Forest	AmphibiaWeb	0.0629	130	110		7.5% I2KI	10	L.B.Porro	ark:/87602/m4/604175	F			Left	Halved	No distal foot muscles or toe bones, scan of half a frog
Conraua goliath	Conrauidae	Ranoidea	Swimmer	Dave Blackburn	Aquatic	Forest	AmphibiaWeb	0.0735707	200	200	0.5mm copper	1.25 Lugol's solution (total solute volume)	56	J.Gray_UF-herp-64721	ark:/87602/m4/408268		519		Left	Halved	No distal foot muscles
Eupsophus roseus	Alsodidae	Hyloidea	Walker-hopper	Jorgensen & Reilly, 2013	Riparian	Forest	IUCN Red List	0.0164861	80	190	0.5mm aluminium	1.25% I2KI	~7-14	J.Gray_YPM:HERR:005002	ark:/87602/m4/600927	Unknown	6.3	1968	Left	NA	No distal foot muscles
Hemisus guineensis	Hemisotidae	Ranoidea	Forwards burrower	Keeffe & Blackburn, 2020	Terrestrial	Various	IUCN Red List	0.0195083	110	185		1.25% I2KI	~7-14	E.Stanley_CAS-herp-258533	ark:/87602/m4/M63349	M			Right	NA	No distal foot muscles
Hyperolius ocellatus	Hyperoliidae	Ranoidea	Arboreal jumper	Dave Blackburn	Arboreal	Forest	AmphibiaWeb	0.0180302	90	200		1.25% I2KI	~7-14	E.Stanley_cumv-herps-a-0014961	ark:/87602/m4/M72690	Unknown			Right	None	No distal foot muscles
Ischnocnema guentheri	Brachycephalidae	Hyloidea	Terrestrial jumper	Essner Jr. et al., 2022 (I.henselii)	Terrestrial	Rainforest	AmphibiaWeb	0.027252	80	250		1.25% I2KI	~7-14	E.Stanley_UNMZ-H-104260	ark:/87602/m4/M23406	F			Left	Halved
Leptodactylus poecilochilus	Leptodactylidae	Hyloidea	Terrestrial jumper	Ponssa et al., 2018	Riparian	Forest	AmphibiaWeb	0.0632	125	110		5% I2KI	6	L.B.Porro	ark:/87602/m4/604159	Unknown			Left	None	No distal foot muscles, other leg broken
Leptopelis notatus	Arthroleptidae	Ranoidea	Arboreal jumper	iNaturalist	Arboreal	Various	iNaturalist	0.03321	100	200	0.3mm aluminium	Buffered 1.25 Lugol's solution (total solute volume)	27	A.Leavey_UF-Herp-180845	ark:/87602/m4/531970	Unknown	27.5	2017	Left	NA	No distal foot muscles
Litoria chloris	Hylidae (Pelodryadinae)	Hyloidea	Arboreal jumper	AmphibiaWeb	Arboreal	Rainforest	AmphibiaWeb	0.0694	130	110		6.5% I2KI	7	L.B.Porro	ark:/87602/m4/604185	F			Left	Halved	No distal foot muscles, one case of uncertainty in proximal foot
Neobatrachus pictus	Myobatrachidae	Neobatrachia	Backwards burrower	Keeffe & Blackburn, 2020	Terrestrial	Various	IUCN Red List	0.023127	80	220		1.25% I2KI	~7-14	E.Stanley_UF-herp-100822	ark:/87602/m4/M133969	F			Right	NA	No bones or distal foot muscles. Unknown extra distal foot muscle needs checking with Laura
Occidozyga laevis	Dicroglossidae	Ranoidea	Swimmer	IUCN Red List	Aquatic	Forest	IUCN Red List	0.0197387	100	200		Buffered 1.25 Lugol's solution (total solute volume)	6	A.Leavey_UF-Herp-37009	ark:/87602/m4/530529	M?	5	1971	Left	NA	No distal foot muscles
Paedophryne verrucosa	Microhylidae	Ranoidea	Walker-hopper	Rittmeyer et al., 2012	Riparian	Rainforest	Rittmeyer et al., 2012	0.00734634	50	150		1.25% I2KI	~2-4	E.Stanley_BM37752	ark:/87602/m4/600820	Unknown			Left	NA	No distal foot muscles
Phlyctimantis maculatus	Hyperoliidae	Ranoidea	Walker-hopper	Porro et al., 2017	Riparian	Savanna grassland	IUCN Red List	0.04464	165	125		7.5% I2KI	6	L.B.Porro	ark:/87602/m4/604714	F			Right	Halved	No distal foot muscles or bones, very dark.
Phrynomantis annectans	Microhylidae	Ranoidea	Burrower - direction not described	Reilly & Jorgensen, 2011 (P.bifasciatus)	Terrestrial	Savanna	IUCN Red List	0.0206908	110	185		1.25% I2KI	3	E.Stanley_AMB-10058	ark:/87602/m4/M23694	Unknown			Right	Halved	No distal foot muscles
Ptychadena oxyrhynchus	Ptychadenidae	Ranoidea	Terrestrial jumper	Lea et al., 2005	Riparian	Savanna	IUCN Red List	0.0394749	160	110		6% I2KI	7	L.B.Porro	ark:/87602/m4/604165	F			Left	Halved	No distal foot or pelvis muscles. Frog very twisted/back broken.
Rana temporaria	Ranidae	Ranoidea	Terrestrial jumper	Jorgensen & Reilly, 2013	Riparian	Montane forest	AmphibiaWeb	0.0808	130	110		7.5% I2KI	10	L.B.Porro	ark:/87602/m4/604170	Unknown	40.2		Right	None	No distal foot muscles or toe bones. Head missing
Rhinophrynus dorsalis	Rhinophrynidae	Basal	Forwards burrower	Keeffe & Blackburn, 2020	Terrestrial	Savanna	AmphibiaWeb	0.026864	120	200		1.25% I2KI	~7-14	J.Gray_UF-herp-169045	ark:/87602/m4/604725	Unknown			Left	Quartered	No distal foot muscles, scan of half a frog, very dark
Sechellophryne gardineri	Sooglossidae	Neobatrachia	Terrestrial jumper	Andrew Gray	Terrestrial	Forest	AmphibiaWeb	0.00825396	70	120		Buffered 1.25 Lugol's solution (total solute volume)	1	J.Gray_YPM-VZ-HERA-001703	ark:/87602/m4/408368	F	0.4	1958	Right	NA	Left leg muscle damage, no distal foot muscles
Stefania coxi	Hemiphractidae	Hyloidea	Arboreal jumper	Jorgensen & Reilly, 2013	Riparian	Montane forest	IUCN Red List	0.0434	100	200		1.25% I2KI	~7-14	E.Stanley_UF-herp-186659	ark:/87602/m4/603090	Unknown			Left	NA	Distal limbs overstained
Telmatobius brevipes	Telmatobiidae	Hyloidea	Swimmer	Andrew Gray	Riparian	Forest	IUCN Red List	0.0257272	90	200		1.25% I2KI	~7-14	E.Stanley_UF-herp-39760	ark:/87602/m4/386402	Unknown		1972	Left	Halved	No distal foot muscles.
Trachycephalus resinifictrix	Hylidae	Hyloidea	Arboreal jumper	Bijma et al., 2016	Arboreal	Forest	AmphibiaWeb	0.058425	120	90		7.5% I2KI	10	L.B.Porro	ark:/87602/m4/604732	F			Right	Halved	No distal foot muscles or bones due to poor scan quality.
Trichobatrachus robustus	Arthroleptidae	Ranoidea	Swimmer	Dave Blackburn	Aquatic	Forest	AmphibiaWeb	0.0652587	120	200		1.25 Lugol's solution (total solute volume)	~7-14	E.Stanely_CAS-254082	ark:/87602/m4/M34352	Unknown			Left	NA	No distal foot muscles
Xenopus laevis	Pipidae	Basal	Swimmer	Reilly & Jorgensen, 2011	Aquatic	Forest	IUCN Red List	0.017	72	290		3.75% I2KI	2.5	L.B.Porro	ark:/87602/m4/604723	M			Left	Halved	No distal foot muscles or bones. Sacral bone potentially not accurately dissected because of it being a scan of half a frog.

## Sheet: Skeletal data
Species	Snout-vent length (mm)	Pelvis length (mm)	Expansion of sacral diapophyses (mm)	Sacral width (mm)	Ilium length (mm)	Urostyle length (mm)	Hindlimb length (mm)	Femur length (mm)	Femur width at midshaft (mm)	Tibiofibula length (mm)	Calcanium length (mm)	Foot length (mm)	Shape of digit tips
Alytes obstetricans	37.27	16.71	3.54	7.99	13.3	12.28	54.187	14.397	0.88	14.84	10.36	14.59	Pointed
Arthroleptis tanneri	44.09	18.42	1.01	7.69	14.93	15.2	70.69	19.7	0.94	20.19	10.44	20.36	Pointed
Ascaphus truei	35.67	11.66	1.9	7.55	9.18	8.8	61.14	16.06	0.93	18.56	11.84	14.68	Pointed
Barbourula busuangensis	74.06	30.94	9.64	14.98	26.5	24.16	96.47	29.28	1.86	27.96	16.38	22.85	Pointed
Boophis bottae	23.9	8.5	0.78	3.52	7.29	6.58	40.42	11.83	0.47	12.17	6.45	9.97	Y-shaped
Brachycephalus ephippium	17.68	7.04	1.05	4.27	5.52	5.76	21.63	6.27	0.58	6.18	4.21	4.97	Pointed
Breviceps poweri	35.81	14.55	2.52	5.17	9.8	6.64	33.87	9.79	0.99	8.24	5	10.84	Pointed
Bufo bufo	62.62	26.55	3.55	10.73	19.64	16.86	69.06	17.38	1.87	17.48	11.56	22.64	Pointed
Conraua goliath	180.93	67.61	5.05	30.9	45.75	48.56	288.25	82.55	5.02	84.14	37.06	84.5	Pointed
Eupsophus roseus	35.1	16.19	1.53	5.78	11.36	10.01	65.22	16.96	0.91	17.39	9.91	20.96	Pointed
Hemisus guineensis	32.39	14.02	1.31	5.5	10.05	8.95	44.5	11.68	0.83	11.54	6.47	14.81	Pointed
Hyperolius ocellatus	19.96	7.03	0.72	3.45	5.42	5.47	34.26	9.69	0.39	10.76	5.92	7.89	Pointed
Ischnocnema guentheri	38.56	15.13	1.04	6.06	10.36	11.23	73.87	19.61	0.96	22.93	11.18	20.15	T-shaped
Leptodactylus poecilochilus	36.19	12.89	1.56	5.93	8.79	10.59	57.14	13.44	0.7	16.74	8.65	18.31	Pointed
Leptopelis notatus	68.79	26.1	1.78	10.9	18.96	18.49	96.6	29.33	1.32	28.05	13.23	25.99	Pointed
Litoria chloris	52.58	26.23	3.96	9.49	20.28	17.08	90.82	25.94	0.9	27.09	16.22	21.57	Flat toe pads
Neobatrachus pictus	43.79	20.65	7.82	18.16	15.89	12.64	54.32	14.56	1.22	14.73	7.11	17.92	Pointed
Occidozyga laevis	33.38	14.27	0.96	6.13	9.95	10.51	56.36	15.61	0.89	16.28	8.26	16.21	T-shaped
Paedophryne verrucosa	8.36	3.87	0.66	2.16	3.45	2.69	11.33	3.34	0.22	3.12	2.12	2.75	T-shaped
Phlyctimantis maculatus	55.371	23.9632	4.37651	9.42261	17.0668	17.61	73.2868	18.3256	1.22046	18.6872	10.5181	25.7559	Flat toe pads
Phrynomantis annectans	34.58	14.42	4.13	4.73	12.19	9.31	33	9.65	0.65	8.92	5.68	8.75	T-shaped
Ptychadena oxyrhynchus	51.45	17.64	1.04	7.11	14.63	14.34	101.54	27.42	1.42	32.8	12.99	28.33	Pointed
Rana temporaria	79.13	32.49	2.07	9.32	25.03	25.96	117.48	29.55	2.14	32.59	15.51	39.83
Rhinophrynus dorsalis	44.68	24.33	3.92	8.98	21.09	14.32	57.51	15.66	2.25	13.25	7.14	21.46
Sechellophryne gardineri	11.71	4.7	0.93	2.56	4	3.55	16.28	4.54	0.24	4.48	3.2	4.06	Pointed
Stefania coxi	64.25	30.56	2.11	13.62	24.24	36.07	117.98	36.07	1.55	24.15	25.74	32.02	Pointed
Telmatobius brevipes	47.51	20.2	1.8	7.66	15.75	14.76	67.98	18.49	1.03	18.84	10.45	20.2
Trachycephalus resinifictrix	62.13	24.37	4.62	11.47	22.16	20.35	95.63	26.54	1.18	29.31	16.67	23.11	Flat toe pads
Trichobatrachus robustus	90.89	42.52	2.8	16.19	27.01	28.62	140.17	40.43	2.28	42.9	18.42	38.42	Hooked
Xenopus laevis	71.74	38.1	14.22	13.21	27.91	22.9	97.75	25.03	1.58	25.81	14.56	32.35	Pointed

## Sheet: Pelvic crest data
Species	Iliac crest length (mm)	Urostylic crest length (mm)	LD-Urostylic crest attachment site length (mm)	CS-Urostylic crest attachment site length (mm)	CI-Urostylic crest attachment site length (mm)	CI-Iliac crest attachment site length (mm)	IE-Iliac crest attachment site length (mm)	LD-Urostyle attachment site length (mm)	CS-Urostyle attachment site length (mm)	CI-Urostyle attachment site length (mm)	CI-Ilium attachment site length (mm)	IE-Ilium attachment site length (mm)
Alytes obstetricans	0	0	NA	NA	NA	NA	NA	0.631107	NA	0.557818	0.601504	0.939098
Arthroleptis tanneri	12.7	12.16	0.20148	0.518092	0.414474	0.902362	1	0.161184	0	0.802632	0.560616	0.841929
Ascaphus truei	0	0	NA	NA	NA	NA	NA	0.675	NA	0.909091	0.404139	0.479303
Barbourula busuangensis	0	0	NA	NA	NA	NA	NA	0.897351	NA	0.656457	0.392453	0.909434
Boophis bottae	5.83	5.33	0.363977	0.581614	0.407129	0.502573	0.828473	0	0	0.712766	0.504801	0.743484
Brachycephalus ephippium	4.98	4.45	0.269663	0.539326	0.480899	0.289157	0.88755	0	0.423611	0.671875	0.509058	0.793478
Breviceps poweri	0	0	NA	NA	NA	NA	NA	0.792169	NA	0.585843	0.809184	0.980612
Bufo bufo	0	10.79	0.609824	1	0	NA	NA	0	0.737248	0.482179	0.15835	0.421589
Conraua goliath	40.46	34.85	0.899283	0.363558	0.648494	0.675729	0.732575	0	0.130354	0.694605	0.680219	0.655082
Eupsophus roseus	6.24	6.04	1	0.680464	0.188742	0.350832	0.690141	0	0.313933	0.690476	0.570812	0.559585
Hemisus guineensis	6.53	5.44	0.818015	0.617647	0	0.470511	1	0	0.345251	0.586592	0.754229	0.710448
Hyperolius ocellatus	1.56	4.19	0.408115	0.591885	0.176611	0.608974	1	0	0.277879	0.40585	0.4631	0.895756
Ischnocnema guentheri	9.44	9.28	0.685345	0.282328	0.341595	0.472458	0.911017	0.276046	0	0.778272	0.478764	0.830116
Leptodactylus poecilochilus	2.59	2.49	0.899598	1	0	NA	NA	0	0.439093	0.687441	0.659841	0.951081
Leptopelis notatus	16.99	16.36	0.28423	0.522616	0.407702	0.711595	0.878752	0	0.371011	0.608978	0.709388	0.899262
Litoria chloris	0	2.57	0.311284	1	0	NA	NA	0	0.478337	0.611827	0.322978	0.823471
Neobatrachus pictus	0	6.56	1	0.753049	0	NA	NA	0	0.756329	0.839399	0.508496	0.370044
Occidozyga laevis	8.85	7.68	0.509115	0.553385	0.238281	0.72497	0.911942	0.0837298	0.337774	0.686013	0.679397	0.775879
Paedophryne verrucosa	0	0	NA	NA	NA	NA	NA	0.736059	0.702602	0.226766	0.118841	0.802899
Phlyctimantis maculatus	9.73152	10.0052	0.748985	0.624682	0.255923	0.558024	0.9138	0	0.160612	0.794672	0.57873	0.874843
Phrynomantis annectans	0	0	NA	NA	NA	NA	NA	0.70247	0.236305	0.424275	0.303527	0.69155
Ptychadena oxyrhynchus	13.29	12.1	NA	NA	NA	NA	0.856406	NA	NA	NA	NA	0.749146
Rana temporaria	18.87	17.19	0	0.528796	0.463642	0.609433	0.645469	0	0.334746	0.743066	0.506592	0.584499
Rhinophrynus dorsalis	0	6.47	1	0.483771	0	NA	NA	0.511173	0.361034	0.506983	0.259365	0.430536
Sechellophryne gardineri	0	0	NA	NA	NA	NA	NA	0.938028	NA	0.701408	0.58	0.73
Stefania coxi	33.67	12.09	0.540116	0.637717	0.180314	0.39881	1	0	0.192404	0.43776	0.587459	0.889439
Telmatobius brevipes	0	8.66	0.421478	0.506928	0.236721	NA	NA	0	0.352304	0.742547	0.486349	0.490794
Trachycephalus resinifictrix	0	6.9	0.878261	0.636232	0.297101	NA	NA	0.73317	0.404423	0.471253	0.466155	0.906588
Trichobatrachus robustus	24.27	25.78	0.512567	0.213432	0.420684	0.491854	0.760667	0.139413	0.248777	0.770091	0.366901	0.760459
Xenopus laevis	0	0	NA	NA	NA	NA	NA	0.41179	NA	0.569869	0.350054	0.944823

## Sheet: Muscle data
	PELVIS MUSCLES										THIGH MUSCLES
	Longissimus dorsi		Coccygeosacralis		Coccygeoiliacus		Pyriformis		Iliacus externus		Iliacus internus		Tensor fascia latae		Cruralis		Gluteus magnus		Semimembranosus		Iliofibularis		Iliofemoralis		Obturator internus		Obturator externus		Gemellus		Quadratus femoris		Sartorius		Adductor magnus (dorsal head)		Adductor magnus (ventral head)		Gracilis major		Gracilis minor		Adductor longus		Pectineus		Semitendinosus (ventral head)		Semitendinosus (dorsal head)
species	MBL (mm)	MBV (mm^3)	MBL (mm)	MBV (mm^3)	MBL (mm)	MBV (mm^3)	MBL (mm)	MBV (mm^3)	MBL (mm)	MBV (mm^3)	MBL (mm)	MBV (mm^3)	MBL (mm)	MBV (mm^3)	MBL (mm)	MBV (mm^3)	MBL (mm)	MBV (mm^3)	MBL (mm)	MBV (mm^3)	MBL (mm)	MBV (mm^3)	MBL (mm)	MBV (mm^3)	MBL (mm)	MBV (mm^3)	MBL (mm)	MBV (mm^3)	MBL (mm)	MBV (mm^3)	MBL (mm)	MBV (mm^3)	MBL (mm)	MBV (mm^3)	MBL (mm)	MBV (mm^3)	MBL (mm)	MBV (mm^3)	MBL (mm)	MBV (mm^3)	MBL (mm)	MBV (mm^3)	MBL (mm)	MBV (mm^3)	MBL (mm)	MBV (mm^3)	MBL (mm)	MBV (mm^3)	MBL (mm)
Alytes obstetricans	9.09	10.542	NA	NA	12.38	11.1955	6.88	2.66827	14.04	16.0799	9.75	9.48624	8.02	1.95973	11.87	34.489	12.3	16.5291	13.77	18.2245	10.77	5.07589	5.66	1.20165	8.86387	2.82917	5.49	4.00776	3.75	1.29871	4.96	2.05678	13.32	7.68032	13.4	11.0653	13.3	15.2587	12.34	18.22	14.1	9.15194	Absent - single muscle complex with PT		7.37	7.60529	NA	NA	NA
Arthroleptis tanneri	5.04	6.402	8.95	10.2006	15.92	35.4773	5.54	1.227	14.68	11.6726	14.93	12.0786	5.41	2.43715	17.05	75.705	13.73	24.9944	17.2	42.8445	15.5	7.92917	6.44	1.68716	11.7036	4.44951	11.81	7.46784	3.71	3.97786	5.49	4.82176	17.64	13.8214	17.9	15.5438	16.42	27.2514	17.36	46.3813	17.68	8.77572	Absent - single muscle complex with PT		16.46	6.70133	9.3	4.31044	12.21
Ascaphus truei	8.64	4.048	6.64	2.7238	8.57	7.0173	8.64	2.22992	5.28	2.68119	9.59	12.727	6.01	2.76276	13.41	22.2541	14.03	12.6719	16.45	16.6296	12.14	4.9576	5.5	1.76729	6.50987	2.14468	7.14	4.80937	4.94	1.78996	Undivided from OE		11.86	6.36897	16.52	12.9079	13.24	10.5435	15.07	17.9627	8.57	1.68673	Absent - single muscle complex with PT		7.02	8.64103	NA	NA	6.9
Barbourula busuangensis	29.2	75.058	NA	NA	32.82	133.101	7.66	7.47011	27.96	251.572	20.8	58.4642	10.52	34.7584	25.8	372.903	26.26	266.819	31.31	252.163	20.14	58.6941	13.14	13.0595	13.615	22.3937	15.39	32.877	10.52	12.3832	10.33	6.74913	19.35	69.5624	Can see two heads but volume is as one		32.94	342.585	26.75	187.086	21.95	4.25859	21.73	39.5486	16.23	73.5427	NA	NA	22.27
Boophis bottae	3.51	0.426	3.66	0.543	1.239	0.0593	2.29	0.0592668	6.13	0.608	5.95	1.41342	1.59	0.0524037	7.56	6.75911	6.99	1.22573	11.4	2.64907	7.63	0.910319	3.56	0.256006	4.17937	0.308582	3.35	0.459854	1.99	0.0687298	2.01	0.0809036	6.99	0.698523	11.47	1.09668	11.28	3.19892	11.45	6.64389	8.94	0.149486	Absent - single muscle complex with PT		4.69	1.30054	NA	NA	8.72
Brachycephalus ephippium	2.67	0.782	2.99	0.642932	5.61	2.00794	2.75	0.485513	4.92	0.788958	4.54	1.42442	4.69	0.474293	4.66	3.42886	4.13	1.32989	5.81	2.92576	3.7	0.750218	2.02	0.130587	3.17256	0.16448	2.47	0.431073	1.04	0.0385137	1.73	0.249719	5.81	0.786593	5.56	0.999983	5.31	1.69445	5.14	2.19645	5.45	0.201088	5.31	0.654595	3.26	0.800565	NA	NA	5.36
Breviceps poweri	7.3	7.66674	NA	NA	8.52	14.062	7.27	2.55257	10.98	5.84633	8.82	5.57606	NA	NA	9.13	37.1647	8.02	6.6499	10.04	8.77118	8.53	2.79267	3.89	0.904881	11.7524	4.80549	5.28	3.84522	4.04	1.41399	3.71	1.80459	7.96	4.66951	8.02	2.98542	7.03	6.11215	8.14	9.49701	9.54	8.60373	9.46	19.7092	8.22	3.20231	NA	NA	8.83
Bufo bufo	8.94	7.74604	13.6	18.9519	18.72	36.036	10.95	8.54621	10.43	18.21	15.13	30.2622	11.52	8.12888	13.97	68.8783	13.82	27.6286	17.65	45.5335	13.1	19.5536	8.71	6.65705	17.35	13.3962	15.69	27.8993	5.88	9.58219	5.35	5.52429	19.78	13.7498	17.7	30.3834	16.86	27.6401	17.14	31.974	17.05	10.5247	16.27	9.88573	10.59	15.3465	NA	NA	12.98
Conraua goliath	46.37	454.968	24.63	322.693	51.9	2096.52	32.51	179.939	40.12	904.372	60.04	1130.18	40.24	705.627	82.49	8161.21	61.22	2606.39	78.58	5595.52	67.07	589.465	32.49	193.745	72.0205	956.663	40.13	843.083	21.9	157.221	14.75	95.3615	92.56	1763.44	73.42	2493.84	70.91	2885.89	70.87	3678.72	70.6	975.015	85.72	191.914	51.18	684.903	48.04	396.016	66.65
Eupsophus roseus	8.31	4.22	5.81	2.77	11.04	13.31	5.08	1.71	7.31	6.75	11.45	14.03	4.39	1.54	13.42	53.36	11.14	20.27	14.46	36.5	11.05	9.96	5.61	1.72	6.5	2.48	5.71	6.09	3.65	0.96	3.79	2.1	16.1	12.42	13.01	11.11	14.1	22.38	13.79	41.32	11.34	4.2	11.9	2.91	9.02	6.96	11.87	3.76	6.55
Hemisus guineensis	9.54	7.63	4.55	3.33	9.83	14.74	5.35	1.9	9.12	4.04	10.74	8.58	3.97	0.22	9.98	30.12	10.12	15.5	11.47	16.19	8.42	4.38	4.76	1.2	6.47	3.59	4.8	1.14	4.62	4.29	3.18	1.21	10.59	5.85	11.7	4.37	10.74	14.09	11.44	17.03	11.61	4.69	7.48	4.52	7.48	4.56	8.99	2.99	8.17
Hyperolius ocellatus	3.33	0.81	3.26	0.781	4.79	1.439	1.67	0.0663863	5.44	1.081	2.21	0.738209	NA	NA	7.64	2.96727	6.91	0.840226	9.3	3.39891	6.84	0.763313	2.18	0.046774	5.19185	0.262978	4.28	0.455613	3.06	0.086485	2.82	0.0786952	7.41	1.54056	9.49	0.967272	9.11	1.94752	9.25	3.38129	2.7	0.137075	6.38	0.336556	4.36	0.621825	6.21	0.374268	4.61
Ischnocnema guentheri	8.5	12.7517	3.08	0.683906	10.96	10.7064	6.02	0.812284	10.04	5.62373	11.47	8.69557	7.17	2.14925	17.18	64.3712	13.29	16.791	19.51	23.912	13.03	4.3293	5.11	1.22909	10.2135	2.23361	6.39	3.51372	4.07	0.946774	2.85	0.51343	16.85	8.05882	18.98	9.35349	17.91	14.9753	17.31	30.9244	17.04	3.11106	9.04	0.912772	8.14	4.16646	Can see two heads but volume is as one		14.02
Leptodactylus poecilochilus	5.53	4.457	7.65	5.85168	12.22	14.0832	4.85	1.3067	9.49	5.54555	11.62	7.56343	7.5	3.35384	12.5	41.214	11.24	15.2558	13.2	17.9756	0.55	5.84533	5.59	1.19516	10.6027	3.11128	7.53	1.26104	3.34	0.997058	2.45	0.573231	14.33	9.52606	12.55	10.5132	12.5	25.6801	11.75	14.3974	8.23	1.71938	12.6	3.43191	4.08	1.48026	NA	NA	4.69
Leptopelis notatus	10.91	19.83	9.88	38.78	16.72	120.98	10.7	8.21	18.46	33.8	16.19	44.7	6.26	3.1	23.93	211.91	15.99	46.43	28.45	151.06	18.87	29.53	9.68	12.12	11.01	15.58	12.64	29.75	7.93	16.24	6.03	5.87	17.96	29.06	26.34	43.72	26.86	138.11	27.35	177.2	20.21	22.52	13.41	20.3	14.48	40.67	21.28	22.28	16.75
Litoria chloris	8.76	8.508	10.16	12.0384	15.47	22.055	7.04	2.23479	17.13	11.241	15.59	21.061	6.98	3.03203	21.08	48.2323	18.72	22.6979	25.25	61.7414	16.98	10.4288	11.44	6.10345	13.1269	5.15365	6.06	6.07371	5.94	7.83956	4.47	1.04519	19.09	8.47112	25.05	16.6112	23.68	28.2084	23.32	38.3847	18.03	1.96857	Absent - single muscle complex with PT		11.81	19.432	16.68	8.64521	6.65
Neobatrachus pictus	10.71	13.04	11.01	19.44	12.52	34.9	10.71	8.69	7.3	9.47	14.5	17.56	6.7	2.15	12.55	63.1	12.65	17.99	16.2	45.65	7.18	7.75	11.23	7.39	8.51	8.01	8.59	11.3	4.32	5.25	4.81	4.97	14.55	6.29	12.78	7.76	13.95	31.88	13.79	27.35	14.87	15.81	10.21	2.47	11.2	12.52	11.61	5.63	8.55
Occidozyga laevis	7.73	7.93	7.25	31.66	9.92	32.39	6.61	4.21	8.79	9.61	13.75	18.51	6.07	6.49	13.27	82.76	12.63	33.91	15.14	51.95	11.49	14.28	6.32	1.67	7.86	6.12	6.72	4.48	4.69	1.73	4.63	1.33	15.87	22.24	15.88	16.05	14.39	43.38	15.26	65.22	15.25	6.91	14.47	13.82	8.15	5.03	10.43	6.76	12.48
Paedophryne verrucosa	2.45	0.06	2.19	0.03	2.5	0.04	1.34	0.02	2.78	0.09	2.73	0.15	1.55	0.01	2.67	0.36	2.38	0.19	3.35	0.33	1.12	0.01	2.32	0.08	0.91	0.02	1.64	0.08	1.33	0.07	Undivided from OE		2.94	0.06	3.33	0.24	3.21	0.22	3.19	0.25	3.21	0.08	1.37	0.02	2.84	0.09	2.33	0.06	2.13
Phlyctimantis maculatus	14.1674	18.8867	8.2776	14.2982	15.9133	47.2505	9.06817	5.83485	15.5579	20.7155	13.5889	21.3947	5.27109	1.70599	16.1905	71.2754	13.8893	37.4023	18.5372	78.8365	12.8023	19.9833	6.26121	3.59353	11.8063	9.63227	7.83878	12.9453	6.22237	7.49334	Undivided from OE		16.4204	44.0833	18.9073	31.6109	16.9056	59.5574	17.602	83.5473	18.6827	16.0944	Absent - single muscle complex with PT		9.93285	20.3164	18.2462	15.9147	13.6549
Phrynomantis annectans	9.24	2.628	2.51	0.240793	10.64	3.09081	4.7	0.536815	9.89	2.29881	6.85	2.376	4.36	0.178779	7.62	4.42081	7.65	2.63273	9.97	3.68244	7.14	2.29096	4.54	0.555558	7.88833	0.795563	4.38	1.06937	3.62	0.754427	2.84	0.19645	8.41	2.21857	10.23	1.87902	9.17	2.46884	10.6	4.53548	11.16	2.5964	8.35	1.48141	5.94	1.46843	7.85	1.34625	9.14
Ptychadena oxyrhynchus	Muscles broken due to broken sacral bone						8.09	3.62815	12.68	21.0893	18.99	32.5377	11.56	18.1737	26.44	429.934	22.85	166.835	23.89	38.6972	17.04	15.7201	8.85	3.66414	15.7372	13.3785	19.74	23.9999	3.26	2.06608	4.31	3.00341	28.83	52.1521	24.41	53.1674	24.44	122.623	23.22	131.734	12.55	6.14579	7.63	1.48781	11.92	15.8101	11.57	7.91494	20.46
Rana temporaria	8.38	9.287	11.93	37.5868	25.04	142.058	11.77	13.5077	16.73	38.1066	26.18	121.404	17.52	26.8641	26.54	387.842	18.76	136.468	26.08	256.523	21.81	53.8784	11.72	17.2554	18.1361	24.775	13.39	24.1252	4.79	19.9033	8.47	22.5346	32.21	73.3926	25.47	120.306	26.34	201.004	25.18	225.435	25.15	49.8587	18.16	15.4206	18.03	44.9143	13.96	40.9407	15.62
Rhinophrynus dorsalis	13.11	32.205	7.99	6.57889	16.47	47.6829	11.27	6.34776	12.07	14.8675	14.57	34.9109	7.04	0.720773	14.9	264.44	14.62	43.5089	15.86	35.1146	9.79	10.403	6.48	3.81421	16.9338	10.5371	12.42	37.5184	5.66	4.09717	6.54	5.8986	12.07	10.9034	12.72	18.6513	13.3	33.4962	13.22	29.6111	15.63	23.665	Absent - single muscle complex with PT		13.51	29.1212	NA	NA	12.32
Sechellophryne gardineri	3.75	0.47	NA	NA	4.18	0.64	1.79	0.07	2.94	0.49	4.83	0.95	3.42	0.04	4	2.03	3.83	1.15	4.42	1.73	1.57	0.52	3.63	0.06	2.17	0.11	4.11	0.4	1.18	0.05	Undivided from OE		4.89	1.12	4.51	0.64	4.36	1.3	4.3	1.43	Could not separate from GRM		Absent - single muscle complex with PT		2.22	0.25	3.44	0.11	2.63
Stefania coxi	10.37	24.97	12.16	11.64	23.96	59.76	8.87	3.49	21.56	24.96	22.31	57.08	10.12	10.22	31.58	234.94	21.7	75.15	34.87	200.18	24.23	26.56	11.44	8.99	11.46	11.1	12.75	36.81	7.94	7.09	7.26	5.52	29.65	38.21	34.73	40.48	34.18	141.51	28.87	129.06	22.2	12.59	16.32	4.11	6.68	6.21	20.18	17.08	10.31
Telmatobius brevipes	6.94	9.571	8.26	11.972	13.17	35.451	10.26	7.15133	9.13	9.78053	17.77	27.6327	12.22	6.63167	15.5	54.5603	14.31	23.4073	17.26	48.6188	14.6	16.8205	9.43	4.1746	14.371	7.24478	11.57	13.5651	4.87	5.61524	5.44	2.81465	18.86	15.4785	17.16	18.9221	16.54	25.3695	15.56	35.8785	16.62	7.38369	17.82	15.3083	12.9	14.5365	11.69	10.6335	15.27
Trachycephalus resinifictrix	19.37	21.755	11.69	14.9353	18.75	35.4605	10.43	11.5092	19.78	26.2782	18.92	36.5294	10.54	5.24507	23.75	115.159	22.06	48.2266	24.65	101.343	19.94	26.4629	2.89	1.03047	15.802	9.6268	5.2	4.50578	4.9	6.93646	3.87	2.77291	24.19	26.5794	20.95	25.8502	23.85	51.5162	22.67	72.7639	7.17	2.36866	Absent - single muscle complex with PT		14.87	33.5651	NA	NA	23.48
Trichobatrachus robustus	16.18	84.9	12.47	50.5	22.8	348	18.644	45.1	23.166	80.6	27.534	163	13.21	64.1	36.444	1046	29.03	307	40.84	651	28.578	152	15.912	33.6	18.285	105	18.056	102.9	12.365	62.1	12.845	38.2	40.98	231	40.563	290	36.17	419	39.15	622	40.23	80.5	33.105	45.9	21.962	106.2	28.516	114	27.712
Xenopus laevis	22.9	121.502	NA	NA	29.42	178.966	NA	NA	32.61	615.741	19.36	63.2353	15.12	54.0001	25.24	587.112	25.75	331.077	26.58	365.852	21.14	79.6171	11.72	22.5611	17.3604	38.2284	9.41	14.8456	6.76	9.79179	12.92	37.7369	30.84	121.161	25.18	117.146	26.15	128.742	22.78	183.276	26.21	346.231	15.39	31.6339	12.38	46.7441	NA	NA	NA
[truncated: 33 more columns]

## Sheet: Muscle head counts
KEY	Pelvis					Thigh																		Shank
species	LD	CS	CI	PY	IE	II	TFL	CR	GM	SM	Ifib	Ifem	OI	OE	GE	QF	SA	AM	GRM	GRm	AL	PT	ST	PL	TiP	PER	ECB	TiAB	TiAL
Alytes_obstetricans	1	0	1	1	2	1	1	1	1	1	1	1	1	1	1	1	1	2	1	1	0	1	0	1	1	1	1	1	2
Arthroleptis_tanneri	1	1	1	1	1	1	1	1	1	1	1	1	1	1	1	1	1	2	1	1	0	1	2	1	1	1	1	1	2
Ascaphus_truei	1	1	1	1	1	1	1	1	1	1	1	1	1	1	1	0	1	2	1	1	0	1	1	1	1	1	1	1	2
Barbourula_busuangensis	1	0	1	1	1	1	1	1	1	1	1	1	1	1	1	1	1	2	1	1	1	1	1	1	1	1	1	1	2
Boophis_bottae	1	1	1	1	1	1	1	2	1	1	1	1	1	1	1	1	1	2	1	1	0	1	1	1	1	1	1	1	2
Brachycephalus_ephippium	1	1	1	1	1	1	1	1	1	1	1	1	1	1	1	1	1	2	1	1	1	1	1	1	1	1	1	1	2
Breviceps_poweri	1	0	1	1	1	1	0	2	1	1	1	1	1	1	1	1	1	2	1	1	1	1	1	1	2	1	1	1	2
Bufo_bufo	1	1	1	1	1	1	1	1	1	1	1	1	1	1	1	1	1	2	1	1	1	1	1	1	1	1	1	1	2
Conraua_goliath	1	1	1	1	1	1	1	1	1	1	1	1	1	1	1	1	1	2	1	1	1	1	2	1	1	1	1	1	2
Eupsophus_roseus	1	1	1	1	1	1	1	1	1	1	1	1	1	1	1	1	1	2	1	1	1	1	2	1	1	1	1	1	2
Hemisus_guineensis	1	1	1	1	1	1	1	2	1	1	1	1	1	1	1	1	1	2	1	1	1	1	2	1	1	1	1	1	2
Hyperolius_ocellatus	1	1	1	1	1	1	0	2	1	1	1	1	1	1	1	1	1	2	1	1	1	1	2	1	1	1	1	1	2
Ischnocnema_guentheri	1	1	1	1	1	1	1	2	1	1	1	1	1	1	1	1	1	2	1	1	1	1	2	1	1	1	1	1	2
Leptodactylus_poecilochilus	1	1	1	1	1	1	1	2	1	1	1	1	1	1	1	1	1	2	1	1	1	1	1	1	1	1	1	1	2
Leptopelis_notatus	1	1	1	1	1	1	1	2	1	1	1	1	1	1	1	1	1	2	1	1	1	1	2	1	1	1	2	1	2
Litoria_chloris	1	1	1	1	1	1	1	1	1	1	1	1	1	1	1	1	1	2	1	1	0	1	2	1	1	1	1	1	2
Neobatrachus_pictus	1	1	1	1	1	1	1	2	1	1	1	1	1	1	1	1	1	2	1	1	1	1	2	1	1	1	1	1	2
Occidozyga_laevis	1	1	1	1	1	1	2	1	1	1	1	1	1	1	1	1	1	2	1	1	1	1	2	1	1	1	1	1	2
Paedophryne_verrucosa	1	1	1	1	1	3	1	1	1	1	1	1	1	1	1	0	1	2	1	1	1	1	2	1	1	1	1	1	1
Phlyctimantis_maculatus	1	1	1	1	1	1	1	1	1	1	1	1	1	1	1	0	1	2	1	1	0	1	2	1	1	1	1	1	2
Phrynomantis_annectans	1	1	1	1	1	1	1	1	1	1	1	1	1	1	1	1	1	2	1	1	1	1	2	1	1	1	1	1	2
Ptychadena_oxyrhynchus	1	1	1	1	1	1	1	1	1	1	1	1	1	1	1	1	1	2	1	1	1	1	2	1	1	1	1	1	2
Rana_temporaria	1	1	1	1	1	1	1	2	1	1	1	1	1	1	1	1	1	2	1	1	1	1	2	1	1	1	1	1	2
Rhinophrynus_dorsalis	1	1	1	1	1	1	1	2	1	1	1	1	1	1	1	1	1	2	1	1	0	1	1	1	1	1	1	1	2
Sechellophryne_gardineri	1	0	1	1	1	1	1	1	1	1	1	1	1	1	1	0	1	2	1	0	0	1	2	1	1	1	1	1	2
Stefania coxi	1	1	1	1	1	1	1	2	1	1	1	1	1	1	1	1	1	2	1	1	1	1	2	2	1	1	1	1	2
Telmatobius brevipes	1	1	1	1	1	1	1	2	1	1	1	1	1	1	1	1	1	2	1	1	1	1	2	1	1	1	1	1	1
Trachycephalus_resinifictrix	1	1	1	1	1	2	1	2	1	1	1	1	1	1	1	1	1	2	1	1	0	1	1	1	1	1	1	1	2
Trichobatrachus_robustus	1	1	1	1	1	1	1	2	1	1	1	1	1	2	1	1	1	2	1	1	1	2	2	1	1	1	1	1	2
Xenopus_laevis	1	0	1	0	4	1	1	1	1	1	1	1	1	1	1	1	1	2	1	1	1	1	0	1	1	1	1	1	2
